# Supplementary material for: Polycyclic aromatic hydrocarbons in US and Swedish smokeless tobacco products
Source: Chem Cent J. 2013 Sep 8;7:151. doi: 10.1186/1752-153X-7-151 (PMC3874832; doi:10.1186/1752-153X-7-151)
Supplement: Additional file 2: Tables S3 and S4 — Contains the averages and standard deviations of the PAH concentrations (WWB and DWB respectively) and moisture contents for the STPs. [file 1752-153X-7-151-S2.xlsx]

## Sheet: Additional file 2 Table S3
SWEDISH SMOKELESS PRODUCTS	Style	Naphthalene		1-methyl naphthalene		2-methyl naphthalene		Acenaphthylene		Acenaphthene		Fluorene		Phenanthrene		Anthracene		Fluoranthene		Pyrene		B[a]A		Chrysene		B[b]F		B[k]F		B[j]F		B[e]P		B[a]P		Perylene		DB[ah]A		I[cd]P		B[ghi]P		Total PAH	Moisture
		ng/g WWB																																											(%)
		Ave	SD	Ave	SD	Ave	SD	Ave	SD	Ave	SD	Ave	SD	Ave	SD	Ave	SD	Ave	SD	Ave	SD	Ave	SD	Ave	SD	Ave	SD	Ave	SD	Ave	SD	Ave	SD	Ave	SD	Ave	SD	Ave	SD	Ave	SD	Ave	SD	Ave	Ave
General	L Snus	40.377	5.762	13.889	1.763	7.396	1.548	1.1997	0.1505	1.0965	0.0903	8.213	0.645	20.468	2.623	2.1844	0.4816	14.233	0.86	10.664	0.602	1.72	0.1634	3.4142	0.1548	0.9116	0.0645	0.7267	0.0043	0.6751	0.1075	0.6751	0.0344	0.8084	0.0473	NQ	NQ	BDL	BDL	0.35475	0.0473	0.516	0.1204	130	57
Ettan		41.6232	2.4111	10.8288	1.4382	5.7528	0.8037	1.11249	0.02538	1.10403	0.23265	7.1064	0.9729	15.7356	0.3807	1.8612	0.26649	13.2399	0.423	10.7019	0.6345	2.29266	0.46107	4.2723	0.3807	1.06173	0.12267	0.86292	0.16074	0.98559	0.06768	0.83754	0.06768	1.08288	0.16074	NQ	NQ	NQ	NQ	0.74871	0.07191	0.7614	0.01692	121.824	57.7
Grovsnus		38.9583	1.0575	12.5631	0.3807	7.6986	0.3807	2.4111	0.07191	2.4957	0.14382	12.7323	0.423	23.3919	2.0304	3.29094	0.6768	13.8321	0.5499	10.3212	0.9306	1.94157	0.24534	3.64626	0.26226	1.08288	0.0846	0.78255	0.06345	0.88407	0.07614	0.89676	0.0846	1.12095	0.11421	0.267759	0.024957	NQ	NQ	0.83754	0.0423	0.90522	0.10575	140.013	57.7
Goteborgs Rape		37.6936	5.2152	11.3208	0.848	5.8936	0.7632	1.3144	0.19928	1.14904	0.22472	7.2504	0.5936	15.8576	1.3568	2.17088	0.71232	13.4832	2.0352	10.9816	1.6112	2.57368	0.87344	4.2824	0.7632	1.15752	0.10176	0.71656	0.12296	0.82256	0.0848	0.86072	0.07208	1.39072	0.16536	NQ	NQ	NQ	NQ	0.55544	0.08056	0.6572	0.02968	119.992	57.6
Kronan		36.9782	4.1846	12.0841	1.8788	6.6612	0.5551	1.85318	0.20069	1.4945	0.26474	7.1309	0.6832	20.6241	3.416	3.51421	0.60634	12.1268	2.5193	12.1268	2.5193	3.42454	0.61915	4.9532	0.6405	1.12301	0.12383	0.60634	0.0854	0.79849	0.05551	0.97783	0.11529	1.08031	0.09394	NQ	NQ	NQ	NQ	0.7259	0.11102	0.73871	0.05551	128.954	57.3
Granit		41.9526	7.9975	14.1213	2.2393	6.9464	0.3199	2.30785	0.37474	2.75114	0.60781	7.8147	1.4624	27.0087	5.8953	3.71541	0.7769	20.8392	2.6506	16.452	3.1076	2.89281	0.44329	4.9356	0.7769	1.38014	0.06855	0.78147	0.08683	0.98255	0.08683	0.9597	0.12796	1.10594	0.05941	NQ	NQ	NQ	NQ	0.74948	0.06855	0.66265	0.05027	158.579	54.3
LD		61.88	3.978	16.5308	2.873	8.2212	1.5912	2.46194	0.38012	2.48846	0.56134	7.6024	1.7238	24.8404	0.8398	4.25646	0.29614	22.3652	3.4918	24.3984	4.3316	6.0996	1.0166	8.0886	1.0166	2.17464	0.1768	1.31716	0.0221	1.9006	0.03094	1.82988	0.07956	2.31166	0.20332	0.402662	0.0442	NQ	NQ	1.40998	0.1326	1.53374	0.01768	201.994	55.8
Skruf Strong		38.306	4.922	14.5092	1.284	8.0036	1.0272	1.3054	0.08988	3.17148	0.50076	12.7116	0.5564	84.316	4.28	11.8128	2.6108	75.756	3.852	44.512	3.424	4.3228	1.07	7.8324	1.1984	1.95596	0.16692	1.2198	0.00856	1.19412	0.107	1.22408	0.18832	1.20268	0.20544	0.262792	0.020544	BDL	BDL	0.8346	0.24824	0.8988	0.1284	315.436	57.2
T. Montecristo		40.5297	3.2589	16.4781	2.5245	9.3177	0.9639	3.18087	0.17901	2.08845	0.11016	10.6488	0.8721	27.2646	4.131	4.14936	1.21635	14.7339	2.3868	15.1011	2.5704	4.0851	0.44982	6.5178	0.5049	1.59273	0.0459	0.97308	0.08721	1.38618	0.00459	1.11996	0.00459	1.25307	0.12393	0.353889	0.020655	BDL	BDL	1.34487	0.11016	1.16586	0.09639	163.404	54.1
Knox		41.7942	3.4286	18.0978	2.4738	10.5462	2.17	2.09622	0.29078	3.33312	0.52948	13.4974	1.736	57.288	10.416	7.1176	1.0416	49.476	5.208	30.6404	3.0814	3.68466	0.48174	7.1176	0.6076	2.2134	0.26474	0.99386	0.16926	1.18048	0.18228	1.4973	0.22134	1.39748	0.1736	0.281232	0.035588	NQ	NQ	1.17614	0.12586	1.02424	0.07378	254.324	56.6
General White	P Snus	51.3	1.35	20.34	2.88	13.995	1.8	5.67	1.125	5.625	1.035	26.64	5.355	40.995	8.595	6.975	1.665	15.57	1.89	12.33	1.71	2.9025	0.621	4.59	0.765	1.269	0.1575	0.693	0.099	0.918	0.117	0.963	0.1035	1.1205	0.1575	NQ	NQ	BDL	BDL	0.7875	0.063	0.855	0.0855	213.75	55
General, mini		64.53	3.824	21.3188	3.7762	12.1412	2.868	1.8642	0.35372	2.25138	0.1195	12.0456	1.7208	32.3128	5.258	4.2064	0.6931	21.6056	2.2944	20.4584	3.0592	4.71308	0.78392	6.9788	1.0038	1.54394	0.2151	0.8604	0.03346	1.10896	0.1434	1.12808	0.15774	1.3862	0.12428	0.248082	0.021032	NQ	NQ	1.06116	0.03824	0.86518	0.06214	212.71	52.2
General		54.24	3.164	19.2552	1.4464	10.2604	1.1752	3.2092	0.04972	4.37084	0.10848	16.7692	0.4972	34.3972	2.486	5.9664	0.9944	15.0516	2.8024	12.3848	3.0284	2.42272	0.77744	4.30304	0.904	1.0396	0.16724	0.83168	0.12204	0.89044	0.04972	0.86784	0.14464	1.05316	0.113	NQ	NQ	BDL	BDL	0.416744	0.030284	0.434824	0.068252	188.032	54.8
Ettan		51.516	8.586	17.5536	1.2402	9.54	0.477	2.49948	0.44838	4.01634	0.30051	7.2981	1.3356	26.2827	2.7666	4.00203	0.70596	13.7853	1.908	10.6371	1.6218	1.95093	0.16218	3.80169	0.09063	0.91107	0.20988	0.72027	0.08586	0.82044	0.08586	0.71073	0.08586	0.75366	0.12402	BDL	BDL	BDL	BDL	0.231345	0.005247	0.256149	0.041976	157.41	52.3
Grovsnus		51.467	4.329	23.5209	2.405	13.1794	0.8658	4.69456	0.42328	6.5416	0.3848	29.1967	1.2987	60.125	5.772	10.7263	1.1544	15.3439	0.3848	11.5921	0.5291	2.05387	0.13949	4.12217	0.35113	0.99567	0.02886	0.90428	0.13468	0.81289	0.05772	0.80327	0.04329	1.04377	0.15873	NQ	NQ	BDL	BDL	0.59644	0.03367	0.65416	0.02405	238.576	51.9
Grovsnus White		55.375	6.202	12.0939	2.0821	6.4235	1.1075	2.215	0.33668	2.32575	0.26137	7.2209	0.9746	16.9226	0.9746	2.71559	0.39427	12.2711	0.5759	8.86	0.5316	1.64796	0.24808	3.25162	0.15948	0.92587	0.06645	0.67779	0.02658	0.73095	0.04873	0.75753	0.07974	0.92587	0.05759	NQ	NQ	NQ	NQ	0.7088	0.07088	0.69108	0.11961	136.887	55.7
Goteborgs Rape White		48.723	4.47	20.1597	4.5594	11.7561	2.0115	1.53768	0.01341	1.57791	0.10281	6.9732	0.1788	24.0933	3.4419	3.00384	0.66603	16.6284	2.9502	13.4547	3.7101	2.5926	0.61239	4.22862	0.54087	0.94317	0.16092	0.67944	0.07152	0.71073	0.14304	0.76437	0.1788	0.92529	0.11622	NQ	NQ	BDL	BDL	0.333015	0.037995	0.289656	0.028608	159.579	55.3
Kronan		49.878	4.89	16.0392	0.6357	9.3399	0.8313	1.89732	0.23472	1.81908	0.22005	7.9218	0.5379	17.2128	2.445	2.09781	0.30318	7.6284	1.7604	7.335	1.6137	1.68705	0.46944	3.40344	0.51834	0.90465	0.09291	0.74328	0.06846	0.66504	0.01956	0.6846	0.07335	0.89976	0.06357	0.244989	0.011247	BDL	BDL	0.50367	0.05379	0.50367	0.04401	131.541	51.1
Catch Licorice, mini		62.14	11.95	13.9576	1.5774	7.8392	1.5774	1.71124	0.29158	2.11276	0.38718	9.2732	1.4818	18.1162	2.1032	2.14622	0.43498	11.1852	1.4818	8.843	0.8604	1.75426	0.08604	3.44638	0.18642	1.01814	0.1195	0.73612	0.08604	0.87952	0.03346	0.83172	0.04302	0.96556	0.08126	NQ	NQ	NQ	NQ	0.69788	0.1434	0.717	0.05258	148.18	52.2
Catch White Licorice		44.1	6.174	17.4636	2.4696	9.1287	1.1025	1.99773	0.2646	2.04624	0.3528	9.7461	0.9702	25.6221	3.3516	3.40011	0.73647	14.7294	2.205	12.5685	2.3814	2.05065	0.46305	3.27222	0.68355	0.81144	0.1323	0.67914	0.07938	0.70119	0.06615	0.73647	0.13671	0.89964	0.13671	0.401751	0.014553	BDL	BDL	0.332514	0.011025	0.441	0.05733	151.263	55.9
Catch Dry Wh. Euc., mini		96.33	13.338	2.71947	0.65208	0.94107	0.20007	6.17994	1.32639	8.0028	1.7043	22.8969	3.6309	62.985	7.2618	8.5215	1.1115	42.5334	2.8158	27.3429	0.9633	3.91248	0.40755	6.83202	0.64467	1.85991	0.18525	0.97812	0.09633	1.23747	0.16302	1.21524	0.11856	1.47459	0.2964	0.329004	0.063726	NQ	NQ	0.80028	0.15561	0.543153	0.062985	297.882	25.9
Catch Dry Wh. Lic., mini		101.5	2.9	34.075	2.2475	23.2725	1.595	11.165	0.3625	13.195	0.29	56.7675	10.0775	109.475	11.6	21.025	2.755	47.415	2.8275	31.03	2.1025	4.8575	1.189	8.7	0.87	1.9575	0.1885	1.41375	0.1015	1.421	0.13775	1.334	0.07975	1.3775	0.1305	NQ	NQ	NQ	NQ	0.645975	0.106575	0.596675	0.099325	471.25	27.5
Granit White		47.005	7.4655	14.2121	2.0461	7.8526	0.6083	2.23412	0.20461	2.5438	0.3871	9.2351	0.7742	40.8114	7.0231	6.6913	1.3272	31.7975	2.4332	23.5025	1.8802	4.67838	0.21014	7.2443	0.6083	1.86361	0.1659	0.9954	0.22673	1.29402	0.03318	1.33273	0.17143	1.36038	0.2212	0.274841	0.052535	0.315763	0.135485	1.08941	0.08295	0.90139	0.07189	207.375	44.7
Granit		54.634	3.704	19.3534	1.8983	10.186	0.7871	2.37982	0.15279	3.72715	0.15742	9.9082	0.2315	35.7899	4.4448	5.6486	1.2038	25.002	3.1021	19.446	3.1947	3.67622	0.65746	5.7875	0.6945	1.23621	0.0463	0.70839	0.11575	0.88433	0.12501	0.86581	0.01852	0.98619	0.10649	NQ	NQ	BDL	BDL	0.67598	0.12964	0.62968	0.12964	201.405	53.7
Tre Ankare White		46.64	9.68	16.676	0.792	10.208	0.88	4.62	0.484	3.8984	0.8844	15.532	1.188	26.312	1.76	4.29	0.5984	13.684	2.288	10.868	1.98	2.3056	0.462	3.7796	0.5148	0.9724	0.1804	0.5632	0.0528	0.7656	0.1012	0.748	0.1188	0.8316	0.1584	NQ	NQ	BDL	BDL	0.4532	0.0572	0.506	0.0792	163.68	56
LD Original		53.724	3.872	15.2944	1.936	8.2764	0.8228	2.26996	0.28072	2.2022	0.2662	7.1148	1.0164	29.3788	5.6628	4.27372	1.24388	27.0072	3.0976	30.5888	3.5816	6.776	0.726	9.1476	1.0648	2.5894	0.242	1.44232	0.0726	2.32804	0.11616	2.05216	0.06776	2.47324	0.08228	0.456896	0.04598	BDL	BDL	1.23904	0.12584	1.74724	0.30492	210.54	51.6
Level		43.1	5.15	22.65	0.6	16.45	2.4	4.815	1.03	5.15	0.4	20.6	3.25	31.4	6	5.15	1.55	19.65	1.6	21.1	1.7	5.55	0.85	7.35	0.85	2.13	0.235	1.31	0.22	1.835	0.37	1.65	0.305	2.025	0.365	0.4695	0.088	NQ	NQ	1.25	0.16	1.365	0.265	215	50
Skruf Strong		50.085	1.908	14.0715	1.8126	7.4889	0.3339	1.82691	0.15741	14.1192	0.3816	22.5621	0.954	116.388	0.477	17.2197	0.4293	103.032	1.431	56.286	1.431	4.41702	0.50085	10.5417	0.8109	2.50425	0.16218	1.36899	0.05724	1.58364	0.22896	1.69335	0.04293	1.28313	0.03816	NQ	NQ	NQ	NQ	0.92538	0.19557	0.83475	0.12402	428.346	52.3
Knox		56.1	8.67	19.992	2.652	10.863	1.479	3.2487	0.2397	3.2589	0.5253	11.526	1.173	42.738	1.989	5.865	0.714	39.015	5.559	27.744	2.091	5.355	0.816	8.721	0.408	2.5704	0.1479	1.4178	0.0612	1.836	0.0918	1.9074	0.1122	1.7136	0.2448	0.4947	0.09129	0.26673	0.01989	1.0302	0.1989	0.8568	0.0765	246.33	49
Wise Citrus & Menthol		87.1456	14.6448	160.008	34.352	136.504	27.12	8.2716	1.70856	8.43432	1.56392	17.0856	1.808	42.3976	4.1584	3.54368	0.61472	28.2048	2.712	25.9448	1.9888	6.92464	0.52432	17.4472	0.5424	4.68272	0.35256	2.59448	0.32544	3.62504	0.39776	3.21824	0.25312	3.21824	0.37064	0.499912	0.064184	NQ	NQ	2.45888	0.26216	2.25096	0.29832	564.096	9.6
T. Romeo y Julieta		60.8	2.85	21.47	1.33	11.9225	0.9975	2.99725	0.14725	2.679	0.2755	10.4025	1.6625	28.31	4.9875	3.83325	0.94525	14.2975	2.4225	14.3925	2.8025	3.363	0.5605	5.6525	0.7125	1.40125	0.11875	1.15425	0.1615	1.3965	0.14725	1.026	0.10925	1.178	0.114	0.4256	0.024225	BDL	BDL	0.41895	0.076	0.48925	0.057	187.625	52.5
1847 Original		52.0275	1.8375	15.855	1.2075	8.19	0.4725	2.352	0.16275	1.8585	0.51975	4.24725	0.3255	19.215	2.3625	2.6145	0.68775	11.97	1.2075	12.5475	1.26	3.17625	0.42	6.0375	0.2625	1.47525	0.20475	1.1445	0.231	1.512	0.273	1.008	0.07875	1.2915	0.20475	0.253575	0.0903	BDL	BDL	0.6195	0.07875	0.495075	0.063525	148.05	47.5
AMERICAN SMOKELESS PRODUCTS
Beech Nut	CT	42.6012	3.9837	16.4226	2.439	7.9674	1.51218	2.69103	0.26829	1.60974	0.21138	8.7804	1.1382	132.519	8.943	21.3819	1.9512	121.137	4.878	109.755	4.065	19.8372	1.9512	22.5201	2.1138	4.52028	0.43902	2.45526	0.43902	3.78045	0.46341	3.66663	0.35772	3.34956	0.25203	0.692676	0.066666	0.332517	0.147153	2.30079	0.34959	2.09754	0.26016	530.076	18.7
Chattanooga		40.0064	4.4368	12.5584	1.5792	6.8056	1.17312	3.84272	0.32336	1.43632	0.21808	8.7984	1.128	123.328	7.52	23.2368	1.3536	107.536	3.008	101.52	2.256	19.2512	0.6016	20.9808	0.752	4.52704	0.17296	2.444	0.2632	3.82768	0.24816	3.63968	0.09776	3.97808	0.25568	0.9024	0.09024	0.28952	0.017296	2.20336	0.35344	2.00784	0.27824	493.312	24.8
Durango		44.2156	7.4208	12.368	1.546	7.02657	1.20588	3.88819	0.9276	2.30354	0.26282	8.6576	1.7006	99.717	4.638	17.7017	2.7055	90.441	4.638	82.711	3.865	16.3876	2.5509	18.6293	3.0147	4.75395	0.83484	2.95286	0.60294	3.69494	0.63386	4.47567	0.81165	4.46794	0.45607	0.97398	0.10822	0.45607	0.111312	2.90648	0.68024	2.56636	0.51018	431.334	22.7
Lancaster		41.9378	7.1915	16.4269	2.271	8.2513	1.2869	4.59499	0.49962	1.96063	0.19682	11.8092	1.4383	162.755	15.897	27.0249	2.7252	152.914	8.327	140.045	8.327	30.5828	1.8168	38.6827	1.4383	7.57	0.54504	3.66388	0.39364	5.60937	0.6056	6.07114	0.36336	5.55638	0.56018	1.10522	0.06813	0.443602	0.110522	3.61846	0.38607	3.20968	0.26495	673.73	24.3
Levi Garrett		37.0176	2.6112	17.8176	2.1504	9.6768	1.2288	5.00736	0.33792	2.63424	0.18432	16.3584	0.768	241.152	3.84	47.0016	0.5376	193.536	4.608	162.048	3.072	31.488	0.6912	32.0256	0.768	5.86752	0.43008	2.79552	0.2688	4.63104	0.19968	4.66944	0.29184	5.16096	0.50688	0.99072	0.13824	0.4992	0.03456	3.93216	0.41472	3.61728	0.39168	827.904	23.2
Morgans		32.5012	4.7864	12.1204	0.772	6.60832	0.98044	5.54296	0.579	1.69068	0.31652	15.2084	1.3124	244.724	7.72	42.6916	2.7792	209.984	4.632	180.648	0.772	34.2768	0.6948	36.2068	1.158	7.31856	0.35512	3.57436	0.05404	5.95984	0.13124	5.68964	0.20844	5.72824	0.37828	1.03448	0.05404	0.453164	0.064076	2.9336	0.12352	2.76376	0.386	857.692	22.8
Redman Gold		47.1776	8.1696	21.7856	3.4592	10.3776	1.7664	4.15104	0.04416	2.43616	0.38272	11.776	0.2944	192.096	8.832	34.6656	1.7664	145.728	8.832	128.064	8.096	26.2752	2.208	29.808	2.7968	5.03424	0.39008	2.31104	0.22816	3.83456	0.42688	4.15104	0.39744	4.37184	0.36064	0.86848	0.08832	0.262752	0.086848	1.86944	0.20608	1.94304	0.2208	679.328	26.4
Redman Regular		36.5806	5.936	9.5718	1.2614	5.76534	0.91266	3.01994	0.0742	1.6695	0.14098	8.162	0.8162	108.332	5.194	19.1436	1.7066	104.622	8.904	97.202	8.904	21.8148	2.1518	28.4186	3.1164	4.51136	0.46004	2.0405	0.10388	3.1164	0.28196	3.92518	0.4452	3.42804	0.47488	0.713062	0.048972	0.28567	0.102396	1.87726	0.25228	1.84758	0.23744	465.976	25.8
Southern Pride		41.3664	2.6784	19.9392	2.4552	10.1928	1.6368	5.83296	1.48056	3.74232	0.744	17.7072	3.4968	246.264	30.504	49.7736	6.8448	215.76	17.112	188.232	14.136	42.036	5.0592	43.896	4.9104	9.1512	1.116	4.82112	1.0044	6.9564	1.18296	8.0352	1.116	7.8864	0.8928	1.4136	0.08928	0.645792	0.049104	3.95808	0.36456	3.42984	0.39432	930.744	25.6
Starr		48.7296	3.2336	19.7024	0.5264	10.0016	0.1504	5.44448	0.69936	4.76768	0.51888	16.0928	2.1056	168.448	15.792	38.728	3.8352	168.448	6.768	152.656	6.768	29.1024	1.5792	32.2608	1.504	5.89568	0.12032	2.99296	0.57904	5.67008	0.27824	4.3616	0.2256	5.12864	0.2256	0.69184	0.100768	0.372992	0.103776	3.18848	0.3384	2.98544	0.12032	725.68	24.8
Stoker 707 Wintergreen		48.484	8.3674	13.0594	2.2678	6.26382	1.20428	3.64412	0.48484	3.73014	0.44574	13.4504	1.7986	147.016	7.038	30.7326	1.564	151.708	7.038	130.594	6.256	25.7278	2.5806	29.1686	2.1896	5.5522	0.44574	2.98724	0.30498	5.2394	0.4692	4.25408	0.40664	4.6138	0.46138	0.562258	0.094622	NQ	NQ	2.40856	0.3128	2.25998	0.32844	631.074	21.8
Taylors Pride		33.5835	4.896	11.934	1.989	6.60195	1.46115	2.1726	0.153	2.13435	0.25245	8.262	1.53	63.189	9.18	8.1855	1.683	39.5505	2.3715	32.2065	3.1365	7.2522	0.7038	9.027	0.5355	2.4327	0.0918	1.17045	0.02295	1.53765	0.0306	2.02725	0.0612	2.0808	0.25245	0.43299	0.07497	NQ	NQ	1.44585	0.1377	1.30815	0.16065	236.385	23.5
Trophy		41.0619	3.4914	15.4077	1.8216	7.27122	1.12332	2.76276	0.0759	3.99234	0.51612	9.7152	1.3662	116.127	9.867	21.4797	1.8975	114.609	18.975	104.742	15.939	21.0243	1.8975	25.2747	2.277	4.62231	0.63756	2.29977	0.33396	4.27317	0.69828	3.92403	0.47058	3.89367	0.47058	0.614031	0.095634	0.374946	0.071346	3.14226	0.11385	3.18021	0.1518	510.048	24.1
Bruton	DS	58.547	2.90016	48.8496	1.45008	37.6114	0.63441	34.1675	1.99386	34.1675	0.63441	310.861	7.2504	2704.4	69.7851	528.373	13.5945	1427.42	67.0662	1443.74	71.5977	407.835	3.6252	435.024	7.2504	62.3534	0.81567	26.3733	0.36252	45.315	0.54378	57.0969	1.63134	63.9848	0.9063	9.33489	0.72504	5.07528	0.226575	25.0139	2.53764	23.2013	3.08142	7788.74	9.37
Dental Sweet		58.32	2.25	21.6	2.25	11.43	1.26	4.059	0.405	4.905	0.378	18	1.62	120.6	21.6	22.14	3.42	89.55	17.73	87.57	17.73	22.41	3.96	25.11	4.32	5.247	0.558	2.817	0.441	4.455	0.486	4.752	0.468	5.463	0.522	0.8163	0.0405	0.3195	0.0522	2.862	0.432	2.934	0.369	515.7	10
Garrett		92.7	9	92.7	0.9	80.01	2.34	100.8	5.4	69.39	2.88	594.9	50.4	3525.3	188.1	819	56.7	1797.3	100.8	1830.6	95.4	582.3	25.2	587.7	11.7	95.4	1.8	41.67	0.72	72.63	2.97	84.69	1.35	109.8	4.5	14.4	0.81	7.371	0.963	44.28	3.15	39.69	3.24	10683	10
Honest		76.59	8.28	83.97	8.01	72.45	5.85	82.26	3.24	54.9	1.8	497.7	18.9	3147.3	126	711.9	37.8	1624.5	25.2	1660.5	12.6	525.6	9	524.7	9	84.06	1.53	35.82	1.89	65.34	2.16	74.34	1.62	98.1	0.9	13.41	0.09	6.453	0.315	36.72	5.04	33.12	5.67	9509.4	10
Square		97.8836	10.9776	93.3096	4.574	69.9822	2.37848	61.566	5.0314	60.4683	4.20808	520.521	35.6772	3744.28	241.507	744.647	43.9104	1904.61	57.6324	1859.79	65.8656	525.095	10.0628	544.306	2.7444	88.5526	7.04396	39.5194	3.11032	65.0423	5.30584	76.6602	6.58656	86.2656	2.56144	12.7157	0.27444	6.44019	0.2287	31.2862	1.46368	27.3525	1.46368	10660.2	8.52
Ariva Java	HP	60.2938	9.93641	16.5928	0.77176	8.2096	0.588467	3.73339	0.347292	3.90703	0.19294	12.1552	2.21881	28.6516	1.44705	5.39267	0.598114	15.2423	3.8588	16.3999	3.18351	4.24468	0.955053	5.20938	0.723525	1.14799	0.106117	0.654067	0.0916465	0.844112	0.0221881	1.01294	0.106117	1.23482	0.09647	NQ	NQ	BDL	BDL	0.54602	0.0974347	0.587502	0.16014	186.187	3.53
Stonewall Wintergreen		73.4592	10.5215	20.2778	2.4869	11.9563	1.913	5.45205	0.28695	6.27464	0.30608	28.695	1.913	48.0163	3.15645	9.15371	0.9565	3.71122	0.24869	3.96948	0.28695	0.758505	0.112867	1.66431	0.26782	0.656159	0.11478	0.582508	0.0832155	0.47825	0.150171	0.566248	0.032521	0.632247	0.011478	NQ	NQ	BDL	BDL	0.323297	0.051651	0.332862	0.040173	217.126	4.35
Oliver Twist Original	SP	63.2655	2.3156	61.3634	1.0751	54.2512	4.8793	67.4832	5.0447	65.8292	2.8945	574.765	14.059	3755.41	13.232	1000.67	13.232	2108.85	49.62	2083.21	52.928	688.064	17.367	652.503	11.578	80.7152	1.9848	31.7568	1.1578	53.755	1.3232	64.0098	0.2481	96.759	4.962	11.3299	0.2481	4.68909	0.9097	21.5847	2.8945	14.3898	1.2405	11554.8	17.3
Copenhagen LC	MS	47.792	0.464	16.2864	0.6032	10.672	0.464	12.528	0.6496	10.7648	1.7632	111.36	14.384	1130.3	109.504	237.568	26.448	687.184	33.872	702.496	31.552	208.8	1.392	217.152	3.712	30.9024	0.3248	13.456	0.6496	23.2464	1.5776	27.4224	0.8816	34.336	1.2992	4.06928	0.21808	2.58448	0.03712	17.4	3.1552	16.936	3.6656	3563.06	53.6
Copenhagen Straight LC		53.012	7.769	20.7478	3.5646	12.8417	2.0565	12.796	1.4624	10.3739	1.371	110.594	20.565	1165.81	148.982	249.065	27.877	768.217	47.528	801.121	37.474	249.522	6.398	255.92	10.511	37.2912	0.914	16.0864	0.914	29.8878	0.5941	32.7669	0.8683	42.044	1.7823	5.2555	0.1371	3.18529	0.37474	18.4171	1.9651	17.1375	1.8737	3911.92	54.3
Grizzly Natural LC		51.076	0.904	46.556	1.356	41.132	1.9888	42.5332	0.9944	39.2788	1.5368	328.152	8.588	1897.04	27.572	415.388	6.78	875.976	3.164	876.88	2.712	273.46	0.904	252.668	1.356	39.4144	0.4068	16.9952	0.4068	27.12	0.4972	31.188	0.1356	45.2	0.452	5.6952	0.0452	4.5652	0.904	16.272	2.4408	11.1644	1.4464	5337.67	54.8
Husky Natural FC		43.5026	3.2339	17.277	2.215	10.6763	2.215	12.404	0.9746	10.4105	0.443	104.548	4.873	1006.05	36.326	214.855	7.974	641.464	27.023	642.35	22.15	186.503	3.544	194.034	2.658	27.8647	0.5759	11.7838	0.5316	20.6881	0.9746	25.0738	0.6202	30.4784	1.2847	3.8098	0.18163	2.63142	0.59362	11.2522	1.0632	11.2522	0.7088	3229.03	55.7
Husky Straight LC		49.494	0.876	14.7606	0.9636	8.1906	0.5694	6.57	0.8322	6.1758	0.4818	62.634	9.198	579.912	52.998	121.764	12.702	339.012	26.718	354.78	27.156	94.17	3.942	98.55	3.942	14.1474	0.4818	5.913	0.5694	10.6872	0.6132	12.7896	0.657	15.6804	1.2264	2.04546	0.1752	1.69944	0.25404	8.76	0.4818	10.4244	0.7446	1818.14	56.2
Husky Wintergreen		39.4174	3.2923	22.2794	2.5707	16.0556	2.0746	16.4615	2.1197	16.3262	1.7138	138.908	17.589	1229.43	114.103	239.03	21.648	690.03	17.138	713.482	11.726	190.773	5.412	191.224	6.314	27.7365	1.6687	11.4103	0.2706	18.1753	0.9922	22.3245	1.0824	28.1424	1.6687	3.34191	0.14432	1.74988	0.27962	9.7416	1.8491	11.0946	1.9393	3637.32	54.9
Kayak Straight LC		49.248	1.824	25.992	0.912	19.1064	0.4104	16.5984	2.3256	19.7904	1.14	189.696	15.96	1735.08	59.28	350.664	5.472	989.976	15.048	944.376	10.032	269.04	4.104	264.024	7.752	38.7144	0.912	16.1424	0.9576	25.3536	0.4104	30.552	0.684	39.3528	0.456	4.9704	0.0456	2.38488	0.25992	11.628	0.1368	10.8528	0.3192	5053.39	54.4
Kodiak Straight LC		66.845	7.376	76.987	9.681	67.306	9.22	80.675	8.298	67.306	8.759	564.725	85.285	3103.91	214.365	719.16	29.043	1517.61	34.575	1482.12	27.66	441.177	0.922	414.9	1.844	62.235	0.922	25.7238	0.3227	42.9191	2.0284	48.866	0.461	69.15	1.383	8.1136	0.2766	5.3476	0.5993	29.5962	2.2589	27.5217	2.3511	8922.19	53.9
Kodiak Wintergreen		60.579	0.954	60.579	4.293	53.424	4.293	65.349	0.954	61.056	1.431	541.872	30.528	3104.79	187.938	717.885	57.717	1524.02	62.964	1529.74	44.838	453.15	29.097	454.104	22.896	68.688	3.339	29.1447	1.3356	50.562	0.477	59.625	1.908	79.659	3.339	10.2078	0.4293	5.4855	0.477	38.7324	5.8194	37.1583	5.8671	9005.76	52.3
Silver Creek		66.445	3.88	22.213	1.0185	14.7925	1.0185	16.4415	1.164	19.5455	2.037	192.06	27.16	1782.86	160.05	371.51	30.555	1058.27	61.11	1034.51	61.595	299.245	11.64	311.37	15.52	46.6085	2.328	19.691	0.9215	33.4165	1.552	40.9825	1.552	47.142	1.843	7.2265	1.067	3.8703	0.1552	19.303	2.1825	18.139	2.2795	5425.69	51.5
Skoal Straight		50.512	4.51	26.7443	5.3218	20.0695	3.9688	19.1224	1.8942	19.6636	3.1119	175.439	33.825	1296.17	219.637	280.071	46.453	688.677	108.691	680.108	99.22	192.577	27.962	187.616	26.609	26.2933	3.9237	11.0495	1.353	17.1831	2.0295	20.5656	3.1119	27.511	3.8786	3.1119	0.33374	2.38128	0.23452	15.334	2.1648	14.9281	2.0295	3775.32	54.9
Timberwolf Natural FC		46.9	4.05	21.85	1.65	15.65	1.45	25.1	2.1	19.65	2.05	184.5	24.5	1358	121	342	27	766	24.5	782	22.5	241.5	3.5	237.5	4.5	35.45	1	15.55	0.35	27.4	1.75	31.6	1.1	42.85	1.1	5.15	0.3	2.935	0.48	14.6	0.85	14.05	0.85	4230	50
Timberwolf Straight LC		54.489	1.772	23.1246	1.1518	14.7519	0.5759	25.8712	0.7088	20.1122	0.7088	186.946	10.632	1412.28	67.779	370.791	18.606	825.752	24.808	829.296	24.808	253.839	7.974	251.181	10.189	36.1045	0.886	15.0177	0.6202	27.8647	0.9303	31.3201	0.8417	40.4459	0.886	5.3603	0.1772	2.88836	0.50945	16.391	2.6137	14.6633	2.5251	4458.35	55.7
Marlboro Original LC		44.7	0.894	13.4547	2.4585	8.1801	1.5645	9.2976	0.9387	8.1354	0.8046	84.93	13.857	1169.8	186.399	233.334	31.29	727.716	14.751	730.398	8.94	211.431	4.47	221.712	5.811	33.3909	0.4917	14.5722	0.6705	25.5237	0.6705	30.2172	0.9834	34.1061	1.6539	4.6488	0.1788	2.91444	0.09387	14.3487	1.6092	13.7676	1.6092	3636.79	55.3
Red Seal Natural FC		40.8065	2.1805	18.156	1.4685	11.659	2.2695	10.5465	2.0025	10.1015	1.6465	86.775	7.565	1087.13	156.64	229.175	27.145	767.625	35.155	772.52	28.925	221.61	3.115	227.395	2.225	31.5505	1.2015	13.6615	0.534	23.763	1.1125	28.035	1.0235	33.2415	0.9345	4.539	0.178	2.3674	0.25365	12.193	0.89	11.392	1.0235	3644.11	55.5
Red Seal Natural LC		45.1197	6.0129	29.0547	9.4095	20.7468	9.3177	18.1305	1.6983	18.0387	2.2032	162.027	31.671	1540.86	138.618	298.35	26.622	778.005	21.573	786.267	20.655	224.91	4.131	218.025	5.049	32.7726	0.5967	14.0454	0.4131	22.5828	1.3311	25.1073	0.0459	35.1135	0.5049	4.14477	0.04131	2.12517	0.28458	10.1439	0.1836	8.1243	0.3213	4293.49	54.1
Cannonball	Plug	43.0938	3.5508	14.7681	0.6456	7.67457	0.52455	2.16276	0.11298	3.54273	0.14526	7.17423	0.44385	57.3777	7.0209	10.7331	1.5333	54.7953	6.0525	51.5673	6.456	11.9436	1.6947	13.719	1.7754	2.70345	0.33087	1.50909	0.13719	2.33223	0.15333	2.2596	0.1614	2.62275	0.20175	0.247749	0.083121	NQ	NQ	1.28313	0.16947	1.18629	0.09684	292.941	19.3

## Sheet: Additional file 2 Table S4
SWEDISH SMOKELESS PRODUCTS	Style	Naphthalene		1-methyl naphthalene		2-methyl naphthalene		Acenaphthylene		Acenaphthene		Fluorene		Phenanthrene		Anthracene		Fluoranthene		Pyrene		B[a]A		Chrysene		B[b]F		B[k]F		B[j]F		B[e]P		B[a]P		Perylene		DB[ah]A		I[cd]P		B[ghi]P		Total PAH
		ng/g DWB
		Ave	SD	Ave	SD	Ave	SD	Ave	SD	Ave	SD	Ave	SD	Ave	SD	Ave	SD	Ave	SD	Ave	SD	Ave	SD	Ave	SD	Ave	SD	Ave	SD	Ave	SD	Ave	SD	Ave	SD	Ave	SD	Ave	SD	Ave	SD	Ave	SD	Ave
General	L Snus	93.9	13.4	32.3	4.1	17.2	3.6	2.79	0.35	2.55	0.21	19.1	1.5	47.6	6.1	5.08	1.12	33.1	2	24.8	1.4	4	0.38	7.94	0.36	2.12	0.15	1.69	0.01	1.57	0.25	1.57	0.08	1.88	0.11	NQ	NQ	BDL	BDL	0.825	0.11	1.2	0.28	301
Ettan		98.4	5.7	25.6	3.4	13.6	1.9	2.63	0.06	2.61	0.55	16.8	2.3	37.2	0.9	4.4	0.63	31.3	1	25.3	1.5	5.42	1.09	10.1	0.9	2.51	0.29	2.04	0.38	2.33	0.16	1.98	0.16	2.56	0.38	NQ	NQ	NQ	NQ	1.77	0.17	1.8	0.04	288
Grovsnus		92.1	2.5	29.7	0.9	18.2	0.9	5.7	0.17	5.9	0.34	30.1	1	55.3	4.8	7.78	1.6	32.7	1.3	24.4	2.2	4.59	0.58	8.62	0.62	2.56	0.2	1.85	0.15	2.09	0.18	2.12	0.2	2.65	0.27	0.633	0.059	NQ	NQ	1.98	0.1	2.14	0.25	331
Goteborgs Rape		88.9	12.3	26.7	2	13.9	1.8	3.1	0.47	2.71	0.53	17.1	1.4	37.4	3.2	5.12	1.68	31.8	4.8	25.9	3.8	6.07	2.06	10.1	1.8	2.73	0.24	1.69	0.29	1.94	0.2	2.03	0.17	3.28	0.39	NQ	NQ	NQ	NQ	1.31	0.19	1.55	0.07	283
Kronan		86.6	9.8	28.3	4.4	15.6	1.3	4.34	0.47	3.5	0.62	16.7	1.6	48.3	8	8.23	1.42	28.4	5.9	28.4	5.9	8.02	1.45	11.6	1.5	2.63	0.29	1.42	0.2	1.87	0.13	2.29	0.27	2.53	0.22	NQ	NQ	NQ	NQ	1.7	0.26	1.73	0.13	302
Granit		91.8	17.5	30.9	4.9	15.2	0.7	5.05	0.82	6.02	1.33	17.1	3.2	59.1	12.9	8.13	1.7	45.6	5.8	36	6.8	6.33	0.97	10.8	1.7	3.02	0.15	1.71	0.19	2.15	0.19	2.1	0.28	2.42	0.13	NQ	NQ	NQ	NQ	1.64	0.15	1.45	0.11	347
LD		140	9	37.4	6.5	18.6	3.6	5.57	0.86	5.63	1.27	17.2	3.9	56.2	1.9	9.63	0.67	50.6	7.9	55.2	9.8	13.8	2.3	18.3	2.3	4.92	0.4	2.98	0.05	4.3	0.07	4.14	0.18	5.23	0.46	0.911	0.1	NQ	NQ	3.19	0.3	3.47	0.04	457
Skruf Strong		89.5	11.5	33.9	3	18.7	2.4	3.05	0.21	7.41	1.17	29.7	1.3	197	10	27.6	6.1	177	9	104	8	10.1	2.5	18.3	2.8	4.57	0.39	2.85	0.02	2.79	0.25	2.86	0.44	2.81	0.48	0.614	0.048	BDL	BDL	1.95	0.58	2.1	0.3	737
T. Montecristo		88.3	7.1	35.9	5.5	20.3	2.1	6.93	0.39	4.55	0.24	23.2	1.9	59.4	9	9.04	2.65	32.1	5.2	32.9	5.6	8.9	0.98	14.2	1.1	3.47	0.1	2.12	0.19	3.02	0.01	2.44	0.01	2.73	0.27	0.771	0.045	BDL	BDL	2.93	0.24	2.54	0.21	356
Knox		96.3	7.9	41.7	5.7	24.3	5	4.83	0.67	7.68	1.22	31.1	4	132	24	16.4	2.4	114	12	70.6	7.1	8.49	1.11	16.4	1.4	5.1	0.61	2.29	0.39	2.72	0.42	3.45	0.51	3.22	0.4	0.648	0.082	NQ	NQ	2.71	0.29	2.36	0.17	586
General White	P Snus	114	3	45.2	6.4	31.1	4	12.6	2.5	12.5	2.3	59.2	11.9	91.1	19.1	15.5	3.7	34.6	4.2	27.4	3.8	6.45	1.38	10.2	1.7	2.82	0.35	1.54	0.22	2.04	0.26	2.14	0.23	2.49	0.35	NQ	NQ	BDL	BDL	1.75	0.14	1.9	0.19	475
General, mini		135	8	44.6	7.9	25.4	6	3.9	0.74	4.71	0.25	25.2	3.6	67.6	11	8.8	1.45	45.2	4.8	42.8	6.4	9.86	1.64	14.6	2.1	3.23	0.45	1.8	0.07	2.32	0.3	2.36	0.33	2.9	0.26	0.519	0.044	NQ	NQ	2.22	0.08	1.81	0.13	445
General		120	7	42.6	3.2	22.7	2.6	7.1	0.11	9.67	0.24	37.1	1.1	76.1	5.5	13.2	2.2	33.3	6.2	27.4	6.7	5.36	1.72	9.52	2	2.3	0.37	1.84	0.27	1.97	0.11	1.92	0.32	2.33	0.25	NQ	NQ	BDL	BDL	0.922	0.067	0.962	0.151	416
Ettan		108	18	36.8	2.6	20	1	5.24	0.94	8.42	0.63	15.3	2.8	55.1	5.8	8.39	1.48	28.9	4	22.3	3.4	4.09	0.34	7.97	0.19	1.91	0.44	1.51	0.18	1.72	0.18	1.49	0.18	1.58	0.26	BDL	BDL	BDL	BDL	0.485	0.011	0.537	0.088	330
Grovsnus		107	9	48.9	5	27.4	1.8	9.76	0.88	13.6	0.8	60.7	2.7	125	12	22.3	2.4	31.9	0.8	24.1	1.1	4.27	0.29	8.57	0.73	2.07	0.06	1.88	0.28	1.69	0.12	1.67	0.09	2.17	0.33	NQ	NQ	BDL	BDL	1.24	0.07	1.36	0.05	496
Grovsnus White		125	14	27.3	4.7	14.5	2.5	5	0.76	5.25	0.59	16.3	2.2	38.2	2.2	6.13	0.89	27.7	1.3	20	1.2	3.72	0.56	7.34	0.36	2.09	0.15	1.53	0.06	1.65	0.11	1.71	0.18	2.09	0.13	NQ	NQ	NQ	NQ	1.6	0.16	1.56	0.27	309
Goteborgs Rape White		109	10	45.1	10.2	26.3	4.5	3.44	0.03	3.53	0.23	15.6	0.4	53.9	7.7	6.72	1.49	37.2	6.6	30.1	8.3	5.8	1.37	9.46	1.21	2.11	0.36	1.52	0.16	1.59	0.32	1.71	0.4	2.07	0.26	NQ	NQ	BDL	BDL	0.745	0.085	0.648	0.064	357
Kronan		102	10	32.8	1.3	19.1	1.7	3.88	0.48	3.72	0.45	16.2	1.1	35.2	5	4.29	0.62	15.6	3.6	15	3.3	3.45	0.96	6.96	1.06	1.85	0.19	1.52	0.14	1.36	0.04	1.4	0.15	1.84	0.13	0.501	0.023	BDL	BDL	1.03	0.11	1.03	0.09	269
Catch Licorice, mini		130	25	29.2	3.3	16.4	3.3	3.58	0.61	4.42	0.81	19.4	3.1	37.9	4.4	4.49	0.91	23.4	3.1	18.5	1.8	3.67	0.18	7.21	0.39	2.13	0.25	1.54	0.18	1.84	0.07	1.74	0.09	2.02	0.17	NQ	NQ	NQ	NQ	1.46	0.3	1.5	0.11	310
Catch White Licorice		100	14	39.6	5.6	20.7	2.5	4.53	0.6	4.64	0.8	22.1	2.2	58.1	7.6	7.71	1.67	33.4	5	28.5	5.4	4.65	1.05	7.42	1.55	1.84	0.3	1.54	0.18	1.59	0.15	1.67	0.31	2.04	0.31	0.911	0.033	BDL	BDL	0.754	0.025	1	0.13	343
Catch Dry Wh. Euc., mini		130	18	3.67	0.88	1.27	0.27	8.34	1.79	10.8	2.3	30.9	4.9	85	9.8	11.5	1.5	57.4	3.8	36.9	1.3	5.28	0.55	9.22	0.87	2.51	0.25	1.32	0.13	1.67	0.22	1.64	0.16	1.99	0.4	0.444	0.086	NQ	NQ	1.08	0.21	0.733	0.085	402
Catch Dry Wh. Lic., mini		140	4	47	3.1	32.1	2.2	15.4	0.5	18.2	0.4	78.3	13.9	151	16	29	3.8	65.4	3.9	42.8	2.9	6.7	1.64	12	1.2	2.7	0.26	1.95	0.14	1.96	0.19	1.84	0.11	1.9	0.18	NQ	NQ	NQ	NQ	0.891	0.147	0.823	0.137	650
Granit White		85	13.5	25.7	3.7	14.2	1.1	4.04	0.37	4.6	0.7	16.7	1.4	73.8	12.7	12.1	2.4	57.5	4.4	42.5	3.4	8.46	0.38	13.1	1.1	3.37	0.3	1.8	0.41	2.34	0.06	2.41	0.31	2.46	0.4	0.497	0.095	0.571	0.245	1.97	0.15	1.63	0.13	375
Granit		118	8	41.8	4.1	22	1.7	5.14	0.33	8.05	0.34	21.4	0.5	77.3	9.6	12.2	2.6	54	6.7	42	6.9	7.94	1.42	12.5	1.5	2.67	0.1	1.53	0.25	1.91	0.27	1.87	0.04	2.13	0.23	NQ	NQ	BDL	BDL	1.46	0.28	1.36	0.28	435
Tre Ankare White		106	22	37.9	1.8	23.2	2	10.5	1.1	8.86	2.01	35.3	2.7	59.8	4	9.75	1.36	31.1	5.2	24.7	4.5	5.24	1.05	8.59	1.17	2.21	0.41	1.28	0.12	1.74	0.23	1.7	0.27	1.89	0.36	NQ	NQ	BDL	BDL	1.03	0.13	1.15	0.18	372
LD Original		111	8	31.6	4	17.1	1.7	4.69	0.58	4.55	0.55	14.7	2.1	60.7	11.7	8.83	2.57	55.8	6.4	63.2	7.4	14	1.5	18.9	2.2	5.35	0.5	2.98	0.15	4.81	0.24	4.24	0.14	5.11	0.17	0.944	0.095	BDL	BDL	2.56	0.26	3.61	0.63	435
Level		86.2	10.3	45.3	1.2	32.9	4.8	9.63	2.06	10.3	0.8	41.2	6.5	62.8	12	10.3	3.1	39.3	3.2	42.2	3.4	11.1	1.7	14.7	1.7	4.26	0.47	2.62	0.44	3.67	0.74	3.3	0.61	4.05	0.73	0.939	0.176	NQ	NQ	2.5	0.32	2.73	0.53	430
Skruf Strong		105	4	29.5	3.8	15.7	0.7	3.83	0.33	29.6	0.8	47.3	2	244	1	36.1	0.9	216	3	118	3	9.26	1.05	22.1	1.7	5.25	0.34	2.87	0.12	3.32	0.48	3.55	0.09	2.69	0.08	NQ	NQ	NQ	NQ	1.94	0.41	1.75	0.26	898
Knox		110	17	39.2	5.2	21.3	2.9	6.37	0.47	6.39	1.03	22.6	2.3	83.8	3.9	11.5	1.4	76.5	10.9	54.4	4.1	10.5	1.6	17.1	0.8	5.04	0.29	2.78	0.12	3.6	0.18	3.74	0.22	3.36	0.48	0.97	0.179	0.523	0.039	2.02	0.39	1.68	0.15	483
Wise Citrus & Menthol		96.4	16.2	177	38	151	30	9.15	1.89	9.33	1.73	18.9	2	46.9	4.6	3.92	0.68	31.2	3	28.7	2.2	7.66	0.58	19.3	0.6	5.18	0.39	2.87	0.36	4.01	0.44	3.56	0.28	3.56	0.41	0.553	0.071	NQ	NQ	2.72	0.29	2.49	0.33	624
T. Romeo y Julieta		128	6	45.2	2.8	25.1	2.1	6.31	0.31	5.64	0.58	21.9	3.5	59.6	10.5	8.07	1.99	30.1	5.1	30.3	5.9	7.08	1.18	11.9	1.5	2.95	0.25	2.43	0.34	2.94	0.31	2.16	0.23	2.48	0.24	0.896	0.051	BDL	BDL	0.882	0.16	1.03	0.12	395
1847 Original		99.1	3.5	30.2	2.3	15.6	0.9	4.48	0.31	3.54	0.99	8.09	0.62	36.6	4.5	4.98	1.31	22.8	2.3	23.9	2.4	6.05	0.8	11.5	0.5	2.81	0.39	2.18	0.44	2.88	0.52	1.92	0.15	2.46	0.39	0.483	0.172	BDL	BDL	1.18	0.15	0.943	0.121	282
AMERICAN SMOKELESS PRODUCTS
Beech Nut	CT	52.4	4.9	20.2	3	9.8	1.86	3.31	0.33	1.98	0.26	10.8	1.4	163	11	26.3	2.4	149	6	135	5	24.4	2.4	27.7	2.6	5.56	0.54	3.02	0.54	4.65	0.57	4.51	0.44	4.12	0.31	0.852	0.082	0.409	0.181	2.83	0.43	2.58	0.32	652
Chattanooga		53.2	5.9	16.7	2.1	9.05	1.56	5.11	0.43	1.91	0.29	11.7	1.5	164	10	30.9	1.8	143	4	135	3	25.6	0.8	27.9	1	6.02	0.23	3.25	0.35	5.09	0.33	4.84	0.13	5.29	0.34	1.2	0.12	0.385	0.023	2.93	0.47	2.67	0.37	656
Durango		57.2	9.6	16	2	9.09	1.56	5.03	1.2	2.98	0.34	11.2	2.2	129	6	22.9	3.5	117	6	107	5	21.2	3.3	24.1	3.9	6.15	1.08	3.82	0.78	4.78	0.82	5.79	1.05	5.78	0.59	1.26	0.14	0.59	0.144	3.76	0.88	3.32	0.66	558
Lancaster		55.4	9.5	21.7	3	10.9	1.7	6.07	0.66	2.59	0.26	15.6	1.9	215	21	35.7	3.6	202	11	185	11	40.4	2.4	51.1	1.9	10	0.72	4.84	0.52	7.41	0.8	8.02	0.48	7.34	0.74	1.46	0.09	0.586	0.146	4.78	0.51	4.24	0.35	890
Levi Garrett		48.2	3.4	23.2	2.8	12.6	1.6	6.52	0.44	3.43	0.24	21.3	1	314	5	61.2	0.7	252	6	211	4	41	0.9	41.7	1	7.64	0.56	3.64	0.35	6.03	0.26	6.08	0.38	6.72	0.66	1.29	0.18	0.65	0.045	5.12	0.54	4.71	0.51	1078
Morgans		42.1	6.2	15.7	1	8.56	1.27	7.18	0.75	2.19	0.41	19.7	1.7	317	10	55.3	3.6	272	6	234	1	44.4	0.9	46.9	1.5	9.48	0.46	4.63	0.07	7.72	0.17	7.37	0.27	7.42	0.49	1.34	0.07	0.587	0.083	3.8	0.16	3.58	0.5	1111
Redman Gold		64.1	11.1	29.6	4.7	14.1	2.4	5.64	0.06	3.31	0.52	16	0.4	261	12	47.1	2.4	198	12	174	11	35.7	3	40.5	3.8	6.84	0.53	3.14	0.31	5.21	0.58	5.64	0.54	5.94	0.49	1.18	0.12	0.357	0.118	2.54	0.28	2.64	0.3	923
Redman Regular		49.3	8	12.9	1.7	7.77	1.23	4.07	0.1	2.25	0.19	11	1.1	146	7	25.8	2.3	141	12	131	12	29.4	2.9	38.3	4.2	6.08	0.62	2.75	0.14	4.2	0.38	5.29	0.6	4.62	0.64	0.961	0.066	0.385	0.138	2.53	0.34	2.49	0.32	628
Southern Pride		55.6	3.6	26.8	3.3	13.7	2.2	7.84	1.99	5.03	1	23.8	4.7	331	41	66.9	9.2	290	23	253	19	56.5	6.8	59	6.6	12.3	1.5	6.48	1.35	9.35	1.59	10.8	1.5	10.6	1.2	1.9	0.12	0.868	0.066	5.32	0.49	4.61	0.53	1251
Starr		64.8	4.3	26.2	0.7	13.3	0.2	7.24	0.93	6.34	0.69	21.4	2.8	224	21	51.5	5.1	224	9	203	9	38.7	2.1	42.9	2	7.84	0.16	3.98	0.77	7.54	0.37	5.8	0.3	6.82	0.3	0.92	0.134	0.496	0.138	4.24	0.45	3.97	0.16	965
Stoker 707 Wintergreen		62	10.7	16.7	2.9	8.01	1.54	4.66	0.62	4.77	0.57	17.2	2.3	188	9	39.3	2	194	9	167	8	32.9	3.3	37.3	2.8	7.1	0.57	3.82	0.39	6.7	0.6	5.44	0.52	5.9	0.59	0.719	0.121	NQ	NQ	3.08	0.4	2.89	0.42	807
Taylors Pride		43.9	6.4	15.6	2.6	8.63	1.91	2.84	0.2	2.79	0.33	10.8	2	82.6	12	10.7	2.2	51.7	3.1	42.1	4.1	9.48	0.92	11.8	0.7	3.18	0.12	1.53	0.03	2.01	0.04	2.65	0.08	2.72	0.33	0.566	0.098	NQ	NQ	1.89	0.18	1.71	0.21	309
Trophy		54.1	4.6	20.3	2.4	9.58	1.48	3.64	0.1	5.26	0.68	12.8	1.8	153	13	28.3	2.5	151	25	138	21	27.7	2.5	33.3	3	6.09	0.84	3.03	0.44	5.63	0.92	5.17	0.62	5.13	0.62	0.809	0.126	0.494	0.094	4.14	0.15	4.19	0.2	672
Bruton	DS	64.6	3.2	53.9	1.6	41.5	0.7	37.7	2.2	37.7	0.7	343	8	2984	77	583	15	1575	74	1593	79	450	4	480	8	68.8	0.9	29.1	0.4	50	0.6	63	1.8	70.6	1	10.3	0.8	5.6	0.25	27.6	2.8	25.6	3.4	8594
Dental Sweet		64.8	2.5	24	2.5	12.7	1.4	4.51	0.45	5.45	0.42	20	1.8	134	24	24.6	3.8	99.5	19.7	97.3	19.7	24.9	4.4	27.9	4.8	5.83	0.62	3.13	0.49	4.95	0.54	5.28	0.52	6.07	0.58	0.907	0.045	0.355	0.058	3.18	0.48	3.26	0.41	573
Garrett		103	10	103	1	88.9	2.6	112	6	77.1	3.2	661	56	3917	209	910	63	1997	112	2034	106	647	28	653	13	106	2	46.3	0.8	80.7	3.3	94.1	1.5	122	5	16	0.9	8.19	1.07	49.2	3.5	44.1	3.6	11870
Honest		85.1	9.2	93.3	8.9	80.5	6.5	91.4	3.6	61	2	553	21	3497	140	791	42	1805	28	1845	14	584	10	583	10	93.4	1.7	39.8	2.1	72.6	2.4	82.6	1.8	109	1	14.9	0.1	7.17	0.35	40.8	5.6	36.8	6.3	10566
Square		107	12	102	5	76.5	2.6	67.3	5.5	66.1	4.6	569	39	4093	264	814	48	2082	63	2033	72	574	11	595	3	96.8	7.7	43.2	3.4	71.1	5.8	83.8	7.2	94.3	2.8	13.9	0.3	7.04	0.25	34.2	1.6	29.9	1.6	11653
Ariva Java	HP	62.5	10.3	17.2	0.8	8.51	0.61	3.87	0.36	4.05	0.2	12.6	2.3	29.7	1.5	5.59	0.62	15.8	4	17	3.3	4.4	0.99	5.4	0.75	1.19	0.11	0.678	0.095	0.875	0.023	1.05	0.11	1.28	0.1	NQ	NQ	BDL	BDL	0.566	0.101	0.609	0.166	193
Stonewall Wintergreen		76.8	11	21.2	2.6	12.5	2	5.7	0.3	6.56	0.32	30	2	50.2	3.3	9.57	1	3.88	0.26	4.15	0.3	0.793	0.118	1.74	0.28	0.686	0.12	0.609	0.087	0.5	0.157	0.592	0.034	0.661	0.012	NQ	NQ	BDL	BDL	0.338	0.054	0.348	0.042	227
Oliver Twist Original	SP	76.5	2.8	74.2	1.3	65.6	5.9	81.6	6.1	79.6	3.5	695	17	4541	16	1210	16	2550	60	2519	64	832	21	789	14	97.6	2.4	38.4	1.4	65	1.6	77.4	0.3	117	6	13.7	0.3	5.67	1.1	26.1	3.5	17.4	1.5	13972
Copenhagen LC	MS	103	1	35.1	1.3	23	1	27	1.4	23.2	3.8	240	31	2436	236	512	57	1481	73	1514	68	450	3	468	8	66.6	0.7	29	1.4	50.1	3.4	59.1	1.9	74	2.8	8.77	0.47	5.57	0.08	37.5	6.8	36.5	7.9	7679
Copenhagen Straight LC		116	17	45.4	7.8	28.1	4.5	28	3.2	22.7	3	242	45	2551	326	545	61	1681	104	1753	82	546	14	560	23	81.6	2	35.2	2	65.4	1.3	71.7	1.9	92	3.9	11.5	0.3	6.97	0.82	40.3	4.3	37.5	4.1	8560
Grizzly Natural LC		113	2	103	3	91	4.4	94.1	2.2	86.9	3.4	726	19	4197	61	919	15	1938	7	1940	6	605	2	559	3	87.2	0.9	37.6	0.9	60	1.1	69	0.3	100	1	12.6	0.1	10.1	2	36	5.4	24.7	3.2	11809
Husky Natural FC		98.2	7.3	39	5	24.1	5	28	2.2	23.5	1	236	11	2271	82	485	18	1448	61	1450	50	421	8	438	6	62.9	1.3	26.6	1.2	46.7	2.2	56.6	1.4	68.8	2.9	8.6	0.41	5.94	1.34	25.4	2.4	25.4	1.6	7289
Husky Straight LC		113	2	33.7	2.2	18.7	1.3	15	1.9	14.1	1.1	143	21	1324	121	278	29	774	61	810	62	215	9	225	9	32.3	1.1	13.5	1.3	24.4	1.4	29.2	1.5	35.8	2.8	4.67	0.4	3.88	0.58	20	1.1	23.8	1.7	4151
Husky Wintergreen		87.4	7.3	49.4	5.7	35.6	4.6	36.5	4.7	36.2	3.8	308	39	2726	253	530	48	1530	38	1582	26	423	12	424	14	61.5	3.7	25.3	0.6	40.3	2.2	49.5	2.4	62.4	3.7	7.41	0.32	3.88	0.62	21.6	4.1	24.6	4.3	8065
Kayak Straight LC		108	4	57	2	41.9	0.9	36.4	5.1	43.4	2.5	416	35	3805	130	769	12	2171	33	2071	22	590	9	579	17	84.9	2	35.4	2.1	55.6	0.9	67	1.5	86.3	1	10.9	0.1	5.23	0.57	25.5	0.3	23.8	0.7	11082
Kodiak Straight LC		145	16	167	21	146	20	175	18	146	19	1225	185	6733	465	1560	63	3292	75	3215	60	957	2	900	4	135	2	55.8	0.7	93.1	4.4	106	1	150	3	17.6	0.6	11.6	1.3	64.2	4.9	59.7	5.1	19354
Kodiak Wintergreen		127	2	127	9	112	9	137	2	128	3	1136	64	6509	394	1505	121	3195	132	3207	94	950	61	952	48	144	7	61.1	2.8	106	1	125	4	167	7	21.4	0.9	11.5	1	81.2	12.2	77.9	12.3	18880
Silver Creek		137	8	45.8	2.1	30.5	2.1	33.9	2.4	40.3	4.2	396	56	3676	330	766	63	2182	126	2133	127	617	24	642	32	96.1	4.8	40.6	1.9	68.9	3.2	84.5	3.2	97.2	3.8	14.9	2.2	7.98	0.32	39.8	4.5	37.4	4.7	11187
Skoal Straight		112	10	59.3	11.8	44.5	8.8	42.4	4.2	43.6	6.9	389	75	2874	487	621	103	1527	241	1508	220	427	62	416	59	58.3	8.7	24.5	3	38.1	4.5	45.6	6.9	61	8.6	6.9	0.74	5.28	0.52	34	4.8	33.1	4.5	8371
Timberwolf Natural FC		93.8	8.1	43.7	3.3	31.3	2.9	50.2	4.2	39.3	4.1	369	49	2716	242	684	54	1532	49	1564	45	483	7	475	9	70.9	2	31.1	0.7	54.8	3.5	63.2	2.2	85.7	2.2	10.3	0.6	5.87	0.96	29.2	1.7	28.1	1.7	8460
Timberwolf Straight LC		123	4	52.2	2.6	33.3	1.3	58.4	1.6	45.4	1.6	422	24	3188	153	837	42	1864	56	1872	56	573	18	567	23	81.5	2	33.9	1.4	62.9	2.1	70.7	1.9	91.3	2	12.1	0.4	6.52	1.15	37	5.9	33.1	5.7	10064
Marlboro Original LC		100	2	30.1	5.5	18.3	3.5	20.8	2.1	18.2	1.8	190	31	2617	417	522	70	1628	33	1634	20	473	10	496	13	74.7	1.1	32.6	1.5	57.1	1.5	67.6	2.2	76.3	3.7	10.4	0.4	6.52	0.21	32.1	3.6	30.8	3.6	8136
Red Seal Natural FC		91.7	4.9	40.8	3.3	26.2	5.1	23.7	4.5	22.7	3.7	195	17	2443	352	515	61	1725	79	1736	65	498	7	511	5	70.9	2.7	30.7	1.2	53.4	2.5	63	2.3	74.7	2.1	10.2	0.4	5.32	0.57	27.4	2	25.6	2.3	8189
Red Seal Natural LC		98.3	13.1	63.3	20.5	45.2	20.3	39.5	3.7	39.3	4.8	353	69	3357	302	650	58	1695	47	1713	45	490	9	475	11	71.4	1.3	30.6	0.9	49.2	2.9	54.7	0.1	76.5	1.1	9.03	0.09	4.63	0.62	22.1	0.4	17.7	0.7	9354
Cannonball	Plug	53.4	4.4	18.3	0.8	9.51	0.65	2.68	0.14	4.39	0.18	8.89	0.55	71.1	8.7	13.3	1.9	67.9	7.5	63.9	8	14.8	2.1	17	2.2	3.35	0.41	1.87	0.17	2.89	0.19	2.8	0.2	3.25	0.25	0.307	0.103	NQ	NQ	1.59	0.21	1.47	0.12	363
